# Supplementary material for: Metabolic Responses of Amaranthus caudatus Roots and Leaves to Zinc Stress
Source: Plants (Basel). 2025 Jul 9;14(14):2119. doi: 10.3390/plants14142119 (PMC12300844; doi:10.3390/plants14142119)
Supplement: Supplementary file 1 [file plants-14-02119-s001.zip]

Archive with 6 entries (6 files):
- Osmolovskaya_et_al_Supplementary_S4.1_Young_leaves_PathwayAnalysis_Report.pdf
- Osmolovskaya_et_al_Supplementary_S4.2_Roots_PathwayAnalysis_Report.pdf
- Osmolovskaya_et_al_Supplementary_S4.3_Mature_leaves_PathwayAnalysis_Report.pdf
- plants-3701072 Osmolovskaya_et_al_Supplementary_S2(Physiological parameter_measurements)_revised.xlsx
- plants-3701072 Osmolovskaya_et_al_Supplementary_S3_(Pathway schemes).pdf
- plants-3701072_Osmolovskaya_et_al_Supplementary_S1(Protocol_Figures_Tables)_revised.pdf
