# Supplementary material for: Metabolic Responses of Amaranthus caudatus Roots and Leaves to Zinc Stress
Source: Plants (Basel). 2025 Jul 9;14(14):2119. doi: 10.3390/plants14142119 (PMC12300844; doi:10.3390/plants14142119)
Supplement: Supplementary file 1 [file plants-14-02119-s001.zip › plants-3701072 Osmolovskaya_et_al_Supplementary_S2(Physiological parameter_measurements)_revised.xlsx]

## Sheet: Directory
	Natalia Osmolovskaya 1,†,*, Tatiana Bilova 1,2,†, Anastasia Gurina 1, Anastasia Orlova 2, Viet D. Vu 1,3, Stanislav Sukhikh 4, Tatiana Zhilkina 5, Nadezhda Frolova 2,*, Elena Tarakhovskaya 1,6, Anastasia Kamionskaya 5 and Andrej Frolov 2
	1 Department of Plant Physiology and Biochemistry, St. Petersburg State University, St. Petersburg, Russia
	2 Laboratory of Analytical Biochemistry and Biotechnology, K.A. Timiryazev Institute of Plant Physiology RAS, Moscow, Russia
	3 Coast Branch - Vietnam Russian Tropical Center, Khanh Hoa, Nha Trang City, Vietnam
	4 Laboratory of Microbiology and Biotechnology, Immanuel Kant Baltic Federal University, 236041, Kaliningrad, Russia
	5 Federal Research Centre Fundamentals of Biotechnology of the Russian Academy of Science, 119071 Moscow, Russia
	6 Vavilov Institute of General Genetics, St. Petersburg Branch, Russian Academy of Sciences, 199034 St. Petersburg, Russia
	†These authors contributed equally to the manuscript
	* Correspondence:
	Correspondence: frolovanadja@yandex.ru (F.N.); n.osmolovskaya@spbu.ru (N.O.)
	Supplementary information 2
	Directory
	Table S2(1) Chlorophyll content of control and Zn-treated Amaranthus plants
	Table S2(2) Photosystem activity (PS II) of control and Zn-treated Amaranthus plants
	Table S2(3) Stomatal conductivity of control and Zn-treated 7-week-old Amaranthus plants
	Table S2(4) LRWC of control and Zn-treated 7-week-old Amaranthus plants
	Table S2(5) Fresh weight (FW) of roots, young and mature leaves of control and Zn-treated Amaranthus plants
	Table S2(6) Dry weight (DW) of roots, young and mature leaves of control and Zn-treated Amaranthus plants
	Table S2(7) Zn content in roots, young and mature leaves of control and Zn-treated Amaranthus plants

## Sheet: Table S2(1)
	Chlorophyll content of control and Zn-treated Amaranthus plants
	atLEAF chlorophyll PLUS
	Measurements were done on the 3rd mature leaf of each plant
References:
(1) Richardson A.D., Duigan S.P., and Berlyn G.P., 2002. An evaluation of noninvasive methods to estimate foliar chlorophyll content. New Phytol. 153
(2) Zhu J., Tremblay T., and Liang Y. 2012 Comparing SPAD and atLEAF values for chlorophyll assessment in crop species Can. J. Soil Sci. 92
Experiment 1	0 day (before Zn-exposure)																					0 day (before Zn-exposure)
	Control																					Zn stress
	Name	Chlorophyll content, atLEAF units					(2) Chlorophyll content, SPAD units					(1) Chlorophyll content, mg cm-2					Average for a leaf	Average	St Dev	RSD		Name	Chlorophyll content, atLEAF units					(2) Chlorophyll content, SPAD units					(1) Chlorophyll content, mg cm-2					Average for a leaf	Average	St Dev	RSD
	2.1	48.3	44.5	45.5	45.5	44.1	37.717	33.955	34.945	34.945	33.559	0.0335718	0.0286816	0.0299342	0.0299342	0.0281874	0.0300618					1.1	46	44	44.2	44.5	44.7	35.44	33.46	33.658	33.955	34.153	0.0305697	0.0280645	0.0283106	0.0286816	0.0289302	0.0289113
	2.2	56.8	51.4	50	46.3	50.2	46.132	40.786	39.4	35.737	39.598	0.0457913	0.0378233	0.0358741	0.0309539	0.0361496	0.0373184					1.2	49.9	49.6	49.5	49.5	49.7	39.301	39.004	38.905	38.905	39.103	0.0357367	0.035326	0.0351896	0.0351896	0.0354627	0.0353809
	2.3	44.6	44.4	43.7	43.6	44.8	34.054	33.856	33.163	33.064	34.252	0.0288058	0.0285577	0.0276972	0.0275752	0.0290548	0.0283381					1.3	42.8	45.8	45.9	46	45.9	32.272	35.242	35.341	35.44	35.341	0.0266084	0.0303148	0.0304421	0.0305697	0.0304421	0.0296754
	4.1	48.7	48	47.7	47.5	47.9	38.113	37.42	37.123	36.925	37.321	0.0341072	0.0331729	0.0327762	0.0325129	0.0330404	0.0331219					7.1	53.1	53.3	52.9	53	53	42.469	42.667	42.271	42.37	42.37	0.0402547	0.0405454	0.039965	0.0401097	0.0401097	0.0401969
	4.2	37.4	37.4	37.7	37.7	37.3	26.926	26.926	27.223	27.223	26.827	0.0204927	0.0204927	0.0208137	0.0208137	0.0203862	0.0205998	0.0304088	0.00491006	16.1469		7.2	43.3	43.4	41.7	42	42.3	32.767	32.866	31.183	31.48	31.777	0.0272108	0.027332	0.0253047	0.0256573	0.0260121	0.0263034	0.0322783	0.005552	17.2004			Experiment 1
	4.3	43.1	43.3	43.2	43.1	43.2	32.569	32.767	32.668	32.569	32.668	0.0269691	0.0272108	0.0270898	0.0269691	0.0270898	0.0270658					7.3	42.3	43.7	43.8	46.2	48	31.777	33.163	33.262	35.638	37.42	0.0260121	0.0276972	0.0278194	0.0308256	0.0331729	0.0291054
	5.1	48.7	49.5	49.8	49.4	49.1	38.113	38.905	39.202	38.806	38.509	0.0341072	0.0351896	0.0355996	0.0350534	0.0346464	0.0349192					13.1	54.3	54.7	52.2	52.4	57.6	43.657	44.053	41.578	41.776	46.924	0.0420136	0.0426077	0.0389586	0.0392449	0.0470326	0.0419715
	5.2	47.7	48.2	49.8	46	46.2	37.123	37.618	39.202	35.44	35.638	0.0327762	0.0334386	0.0355996	0.0305697	0.0308256	0.0326419					13.2	54.7	42.2	43.3	43.2	43.7	44.053	31.678	32.767	32.668	33.163	0.0426077	0.0258936	0.0272108	0.0270898	0.0276972	0.0300998
	5.3	44.4	44.5	45.3	46	46	33.856	33.955	34.747	35.44	35.44	0.0285577	0.0286816	0.0296817	0.0305697	0.0305697	0.0296121					13.3	45.8	44.6	44.4	44.3	44.1	35.242	34.054	33.856	33.757	33.559	0.0303148	0.0288058	0.0285577	0.028434	0.0281874	0.0288599
	7 day (after Zn-exposure)																					7 day (after Zn-exposure)
	Control																					Zn stress
	Name	Chlorophyll content, atLEAF units					(2) Chlorophyll content, SPAD units					(1) Chlorophyll content, mg cm-2					Average for a leaf	Average	St Dev	RSD		Name	Chlorophyll content, atLEAF units					(2) Chlorophyll content, SPAD units					(1) Chlorophyll content, mg cm-2					Average for a leaf	Average	St Dev	RSD
	2.1	42.4	41.9	41.8	42.4	42.5	31.876	31.381	31.282	31.876	31.975	0.0261309	0.0255395	0.025422	0.0261309	0.0262499	0.0258946					1.1	42.8	46.2	46.1	44.3	43.9	32.272	35.638	35.539	33.757	33.361	0.0266084	0.0308256	0.0306975	0.028434	0.0279418	0.0289015
	2.2	54.1	53.9	53.9	54.6	54.8	43.459	43.261	43.261	43.954	44.152	0.041718	0.0414234	0.0414234	0.0424588	0.0427569	0.0419561					1.2	41.3	42.5	42.1	42.2	42.5	30.787	31.975	31.579	31.678	31.975	0.0248379	0.0262499	0.0257753	0.0258936	0.0262499	0.0258013
	2.3	40.6	40.7	41.2	41.2	41.6	30.094	30.193	30.688	30.688	31.084	0.0240306	0.0241452	0.0247219	0.0247219	0.0251876	0.0245614					1.3	42.4	40.6	40.8	40.6	41.3	31.876	30.094	30.292	30.094	30.787	0.0261309	0.0240306	0.02426	0.0240306	0.0248379	0.024658
	4.1	45	45.9	45.8	45.2	44.9	34.45	35.341	35.242	34.648	34.351	0.0293048	0.0304421	0.0303148	0.0295558	0.0291797	0.0297594					7.1	43.7	42.6	42.4	42.5	42.4	33.163	32.074	31.876	31.975	31.876	0.0276972	0.0263692	0.0261309	0.0262499	0.0261309	0.0265156
	4.2	46	46	45.6	45.7	45.5	35.44	35.44	35.044	35.143	34.945	0.0305697	0.0305697	0.0300608	0.0301877	0.0299342	0.0302644	0.0296063	0.00500661	16.9106		7.2	44.6	46.7	46.1	45.9	46	34.054	36.133	35.539	35.341	35.44	0.0288058	0.0314697	0.0306975	0.0304421	0.0305697	0.0303969	0.0279586	0.0026013	9.30411
	4.3	43.2	43.9	44.6	43.5	44.6	32.668	33.361	34.054	32.965	34.054	0.0270898	0.0279418	0.0288058	0.0274535	0.0288058	0.0280193					7.3	42.4	41.4	41.2	40.7	39.8	31.876	30.886	30.688	30.193	29.302	0.0261309	0.0249543	0.0247219	0.0241452	0.0231226	0.024615
	5.1	45.2	44.9	44.9	45.2	45	34.648	34.351	34.351	34.648	34.45	0.0295558	0.0291797	0.0291797	0.0295558	0.0293048	0.0293552					13.1	47.9	46.6	46.2	46.8	46.1	37.321	36.034	35.638	36.232	35.539	0.0330404	0.0313404	0.0308256	0.0315992	0.0306975	0.0315006
	5.2	45.1	45.1	45.2	45	45.1	34.549	34.549	34.648	34.45	34.549	0.0294302	0.0294302	0.0295558	0.0293048	0.0294302	0.0294303					13.2	50.4	44.6	44.4	44.3	44.1	39.796	34.054	33.856	33.757	33.559	0.0364261	0.0288058	0.0285577	0.028434	0.0281874	0.0300822
	5.3	43.3	43.9	43.6	43.6	42.1	32.767	33.361	33.064	33.064	31.579	0.0272108	0.0279418	0.0275752	0.0275752	0.0257753	0.0272157					13.3	44.3	45.4	44.9	44.9	44.9	33.757	34.846	34.351	34.351	34.351	0.028434	0.0298078	0.0291797	0.0291797	0.0291797	0.0291562
Experiment 2	0 day (before Zn-exposure)																					0 day (before Zn-exposure)
	Control																					Zn stress
	Name	Chlorophyll content, atLEAF units					(2) Chlorophyll content, SPAD units					(1) Chlorophyll content, mg cm-2					Average for a leaf	Average	St Dev	RSD		Name	Chlorophyll content, atLEAF units					(2) Chlorophyll content, SPAD units					(1) Chlorophyll content, mg cm-2					Average for a leaf	Average	St Dev	RSD
	6.1	47.9	48.2	47.7	47.1	47.6	37.321	37.618	37.123	36.529	37.024	0.0330404	0.0334386	0.0327762	0.0319893	0.0326444	0.0327778					9.1	46.8	46.9	46.8	46.9	47.2	36.232	36.331	36.232	36.331	36.628	0.0315992	0.031729	0.0315992	0.031729	0.0321198	0.0317552						Experiment 2
	6.2	44.8	42.5	44.1	44	43.9	34.252	31.975	33.559	33.46	33.361	0.0290548	0.0262499	0.0281874	0.0280645	0.0279418	0.0278997					9.2	38.9	39	39.1	38.9	39.5	28.411	28.51	28.609	28.411	29.005	0.0221199	0.0222303	0.022341	0.0221199	0.0227861	0.0223194
	6.3	53.1	53.3	52.9	53	53	42.469	42.667	42.271	42.37	42.37	0.0402547	0.0405454	0.039965	0.0401097	0.0401097	0.0401969					9.3	47.6	46.2	45.9	45.7	45.6	37.024	35.638	35.341	35.143	35.044	0.0326444	0.0308256	0.0304421	0.0301877	0.0300608	0.0308321
	8.1	40.7	40.4	40.4	40.6	40.4	30.193	29.896	29.896	30.094	29.896	0.0241452	0.0238021	0.0238021	0.0240306	0.0238021	0.0239164					16.1	42.9	44.5	45.1	45.1	45.8	32.371	33.955	34.549	34.549	35.242	0.0267284	0.0286816	0.0294302	0.0294302	0.0303148	0.028917
	8.2	46.4	48.5	48.5	48.5	48.5	35.836	37.915	37.915	37.915	37.915	0.0310825	0.033839	0.033839	0.033839	0.033839	0.0332877	0.0307576	0.00544692	17.7092		16.2	46.1	47.6	47.5	48.3	48.4	35.539	37.024	36.925	37.717	37.816	0.0306975	0.0326444	0.0325129	0.0335718	0.0337053	0.0326264	0.0281285	0.00375089	13.3348
	8.3	39.9	39.9	41.5	41.9	41.6	29.401	29.401	30.985	31.381	31.084	0.0232352	0.0232352	0.0250708	0.0255395	0.0251876	0.0244537					16.3	42.3	42.8	38.9	37.8	37.1	31.777	32.272	28.411	27.322	26.629	0.0260121	0.0266084	0.0221199	0.0209212	0.0201739	0.0231671
	14.1	51.9	50.7	50.1	49.5	50.6	41.281	40.093	39.499	38.905	39.994	0.038531	0.0368427	0.0360117	0.0351896	0.0367036	0.0366557					18.1	45.6	46.1	46.4	46.7	45.8	35.044	35.539	35.836	36.133	35.242	0.0300608	0.0306975	0.0310825	0.0314697	0.0303148	0.030725
	14.2	44.3	44.2	44	44.1	44	33.757	33.658	33.46	33.559	33.46	0.028434	0.0283106	0.0280645	0.0281874	0.0280645	0.0282122					18.2	42.1	42.9	42.6	42	42.2	31.579	32.371	32.074	31.48	31.678	0.0257753	0.0267284	0.0263692	0.0256573	0.0258936	0.0260848
	14.3	46.8	45.8	44.2	44.2	44.4	36.232	35.242	33.658	33.658	33.856	0.0315992	0.0303148	0.0283106	0.0283106	0.0285577	0.0294186					18.3	42.5	43.2	43.1	42.7	43	31.975	32.668	32.569	32.173	32.47	0.0262499	0.0270898	0.0269691	0.0264887	0.0268486	0.0267292
	7 day (after Zn-exposure)																					7 day (after Zn-exposure)
	Control																					Zn stress
	Name	Chlorophyll content, atLEAF units					(2) Chlorophyll content, SPAD units					(1) Chlorophyll content, mg cm-2					Average for a leaf	Average	St Dev	RSD		Name	Chlorophyll content, atLEAF units					(2) Chlorophyll content, SPAD units					(1) Chlorophyll content, mg cm-2					Average for a leaf	Average	St Dev	RSD
	6.1	44.1	43.9	44.5	44.6	43.1	33.559	33.361	33.955	34.054	32.569	0.0281874	0.0279418	0.0286816	0.0288058	0.0269691	0.0281171					9.1	46.7	45.7	44.4	44.5	44.8	36.133	35.143	33.856	33.955	34.252	0.0314697	0.0301877	0.0285577	0.0286816	0.0290548	0.0295903
	6.2	45.9	45.2	45.8	45.6	45.6	35.341	34.648	35.242	35.044	35.044	0.0304421	0.0295558	0.0303148	0.0300608	0.0300608	0.0300869					9.2	48.6	47.9	47.3	47.4	47.2	38.014	37.321	36.727	36.826	36.628	0.033973	0.0330404	0.0322506	0.0323816	0.0321198	0.0327531
	6.3	56.2	55.7	51.1	50.7	48.7	45.538	45.043	40.489	40.093	38.113	0.0448707	0.0441103	0.0374015	0.0368427	0.0341072	0.0394665					9.3	40.4	41.6	41.6	41.6	43.1	29.896	31.084	31.084	31.084	32.569	0.0238021	0.0251876	0.0251876	0.0251876	0.0269691	0.0252668
	8.1	42	42.1	42.2	43	42.4	31.48	31.579	31.678	32.47	31.876	0.0256573	0.0257753	0.0258936	0.0268486	0.0261309	0.0260612					16.1	40.1	40	40	40.4	41	29.599	29.5	29.5	29.896	30.49	0.0234613	0.0233481	0.0233481	0.0238021	0.0244905	0.02369
	8.2	47.9	47.7	47.2	47.2	47.3	37.321	37.123	36.628	36.628	36.727	0.0330404	0.0327762	0.0321198	0.0321198	0.0322506	0.0324614	0.0317737	0.00453709	14.2794		16.2	43.4	40.3	42.7	49.6	48.4	32.866	29.797	32.173	39.004	37.816	0.027332	0.0236883	0.0264887	0.035326	0.0337053	0.0293081	0.0287532	0.00334509	11.6338
	8.3	51.2	50.6	43.5	54.5	52.9	40.588	39.994	32.965	43.855	42.271	0.0375419	0.0367036	0.0274535	0.0423102	0.039965	0.0367948					16.3	43.4	44.2	44.2	44.7	44.8	32.866	33.658	33.658	34.153	34.252	0.027332	0.0283106	0.0283106	0.0289302	0.0290548	0.0283876
	14.1	50.9	49.2	48.8	48.1	48.1	40.291	38.608	38.212	37.519	37.519	0.0371216	0.0347819	0.0342416	0.0333056	0.0333056	0.0345513					18.1	45.4	46.8	47.4	48.3	48.5	34.846	36.232	36.826	37.717	37.915	0.0298078	0.0315992	0.0323816	0.0335718	0.033839	0.0322399
	14.2	46.6	42.9	41.6	42	42.2	36.034	32.371	31.084	31.48	31.678	0.0313404	0.0267284	0.0251876	0.0256573	0.0258936	0.0269615					18.2	41.8	42.1	42	41.6	41.5	31.282	31.579	31.48	31.084	30.985	0.025422	0.0257753	0.0256573	0.0251876	0.0250708	0.0254226
	14.3	49.5	47.5	47.2	45	44.1	38.905	36.925	36.628	34.45	33.559	0.0351896	0.0325129	0.0321198	0.0293048	0.0281874	0.0314629					18.3	47.2	47.4	47.2	47.1	47.1	36.628	36.826	36.628	36.529	36.529	0.0321198	0.0323816	0.0321198	0.0319893	0.0319893	0.03212

## Sheet: Table S2(2)
		Photosystem activity (PS II) of control and Zn-treated Amaranthus plants
	fluorometer Junior-PAM
	Measurements were done on the 3rd mature leaf of each plant
Experiment 1	0 day (before Zn-exposure)
	Control									Zn stress
	Vessel number. plant number	Fv/Fm	QY	Average	St Dev	RSD				Vessel number. plant number	Fv/Fm	QY	Average	St Dev	RSD	t-test
	2.1	0.71	0.55							1.1	0.64	0.59				0.227527
	2.2	0.69	0.59							1.2	0.63	0.56									Experiment 1
	2.3	0.61	0.55							1.3	0.71	0.62
	4.1	0.73	0.61							7.1	0.73	0.56
	4.2	0.75	0.68	0.712222	0.0420648	5.90613				7.2	0.72	0.58	0.683333	0.0547723	8.01545
	4.3	0.73	0.5							7.3	0.61	0.59
	5.1	0.74	0.56							13.1	0.77	0.62
	5.2	0.72	0.55							13.2	0.64	0.6
	5.3	0.73	0.55							13.3	0.7	0.58
	7 day (after Zn-exposure)
	Control									Zn stress
	Vessel number. plant number	Fv/Fm	QY	Average	St Dev	RSD				Vessel number. plant number	Fv/Fm	QY	Average	St Dev	RSD	t-test	FC(Zn/Control)
	2.1	0.76	0.56							1.1	0.78	0.54				0.0011563	0.940111
	2.2	0.82	0.58							1.2	0.73	0.53
	2.3	0.79	0.56							1.3	0.74	0.5
	4.1	0.81	0.6							7.1	0.74	0.54
	4.2	0.8	0.53	0.797778	0.0171594	2.1509				7.2	0.78	0.57	0.75	0.0320156	4.26875
	4.3	0.79	0.6							7.3	0.78	0.53
	5.1	0.8	0.57							13.1	0.78	0.55
	5.2	0.8	0.58							13.2	0.73	0.52
	5.3	0.81	0.59							13.3	0.69	0.57
Experiment 2	0 day (before Zn-exposure)
	Control									Zn stress
	Vessel number. plant number	Fv/Fm	QY	Average	St Dev	RSD				Vessel number. plant number	Fv/Fm	QY	Average	St Dev	RSD
	6.1	0.66	0.6							9.1	0.7	0.52									Experiment 2
	6.2	0.73	0.57							9.2	0.7	0.5
	6.3	0.72	0.56							9.3	0.73	0.55
	8.1	0.76	0.56							16.1	0.64	0.57
	8.2	0.73	0.52	0.703333	0.04	5.6872				16.2	0.74	0.58	0.713333	0.0441588	6.19049
	8.3	0.72	0.62							16.3	0.76	0.61
	14.1	0.65	0.5							18.1	0.75	0.6
	14.2	0.65	0.54							18.2	0.65	0.58
	14.3	0.71	0.53							18.3	0.75	0.58
	7 day (after Zn-exposure)
	Control									Zn stress
	Vessel number. plant number	Fv/Fm	QY	Average	St Dev	RSD				Vessel number. plant number	Fv/Fm	QY	Average	St Dev	RSD	t-test	FC(Zn/Control)
	6.1	0.8	0.56							9.1	0.8	0.53				0.0474997	0.96648
	6.2	0.81	0.56							9.2	0.73	0.54
	6.3	0.78	0.58							9.3	0.76	0.57
	8.1	0.79	0.58							16.1	0.8	0.61
	8.2	0.81	0.6	0.795556	0.0269774	3.39101				16.2	0.74	0.56	0.768889	0.0257121	3.34406
	8.3	0.79	0.54							16.3	0.75	0.59
	14.1	0.8	0.57							18.1	0.78	0.55
	14.2	0.84	0.59							18.2	0.77	0.56
	14.3	0.74	0.57							18.3	0.79	0.61

## Sheet: Table S2(3)
	Stomatal conductivity of control and Zn-treated 7-week-old Amaranthus plants
	SC-1 leaf porometer. Measurements were done on the 3rd mature leaf of each plant
	Measurements were done on the 3rd mature leaf of each plant
Experiment 1	0 day (before Zn-exposure)
	Control						Zn stress
	Vessel number. plant number	mmol/m2	Average	St Dev	RSD		Vessel number. plant number	mmol/m2	Average	St Dev	RSD
	2.1	149.7					1.1	96.3
	2.2	148					1.2	148.1
	2.3	179.2					1.3	138.3
	4.1	143.1					7.1	176.7						Experiment 1
	4.2	191.4	158.911	29.5311	18.5834		7.2	135.3	175.878	50.6987	28.8261
	4.3	135.3					7.3	202
	5.1	174.1					13.1	199.6
	5.2	108.7					13.2	237.7
	5.3	200.7					13.3	248.9
	7 day (after Zn-exposure)
	Control						Zn stress
	Vessel number. plant number	mmol/m2	Average	St Dev	RSD		Vessel number. plant number	mmol/m2	Average	St Dev	RSD
	2.1	201.8					1.1	117.8
	2.2	131.6					1.2	110.7
	2.3	157.1					1.3	123.7
	4.1	126.2					7.1	231.1
	4.2	178.8	147.722	30.4486	20.6121		7.2	286	187.156	90.1568	48.1721
	4.3	152.2					7.3	348.2
	5.1	157.7					13.1	80.8
	5.2	107					13.2	218.8
	5.3	117.1					13.3	167.3
Experiment 2	0 day (before Zn-exposure)
	Control						Zn stress							Experiment 2
	Vessel number. plant number	mmol/m2	Average	St Dev	RSD		Vessel number. plant number	mmol/m2	Average	St Dev	RSD
	6.1	121.7					9.1	231.1
	6.2	174.2					9.2	206.2
	6.3	202.4					9.3	209.2
	8.1	134					16.1	143.7
	8.2	187.2	155.722	26.8227	17.2247		16.2	196.2	173.033	39.3214	22.7247
	8.3	133.9					16.3	162.2
	14.1	152.8					18.1	141.1
	14.2	147.4					18.2	111.7
	14.3	147.9					18.3	155.9
	7 day (after Zn-exposure)
	Control						Zn stress
	Vessel number. plant number	mmol/m2	Average	St Dev	RSD		Vessel number. plant number	mmol/m2	Average	St Dev	RSD
	6.1	108.3					9.1	130
	6.2	106.1					9.2	200.4
	6.3	192.4					9.3	199.1
	8.1	104.5					16.1	82.3
	8.2	243.1	190.222	87.9218	46.2206		16.2	258.4	174.622	52.5987	30.1214
	8.3	212.1					16.3	136.4
	14.1	293.5					18.1	214.2
	14.2	116					18.2	187.8
	14.3	336					18.3	163

## Sheet: Table S2(4)
		Leaf related water content (LRWC)
	For the determination of this parameter for young and mature leaves, the 4th young (i.e. not fully expanded) leaf and 4th mature (fully expanded) leaf, respectively, collected from each plant were used.
Experiment 1
Young leaves	Vessel number. plant number	Weight of foil, mg	Weight of leaf+foil, mg	Dry weight+foil, mg	FW, mg	DW, mg	LRWC, %	Average LRWC, %	StDev	RSD, %		Mature leaves	Vessel number. plant number	Weight of foil, mg	Weight of leaf+foil, mg	Dry weight+foil, mg	FW, mg	DW, mg	LRWC, %	Average LRWC, %	StDev	RSD, %				Experiment 1
Control	2.1	2040.8	2509	2103.6	468.2	62.8	86.5869	88.1618	3.47407	3.94055		Control	2.1	1854.2	4687.6	2191.6	2833.4	337.4	88.092	86.2774	9.37886	10.8706
	2.2	1979.1	2230.2	2016.7	251.1	37.6	85.0259						2.2	1859.9	4843.6	2238.7	2983.7	378.8	87.3044
	2.3	1793.5	2255.7	1856.7	462.2	63.2	86.3263						2.3	1384.3	4490.1	1713.6	3105.8	329.3	89.3973
	4.1	1756.9	1981.1	1785.7	224.2	28.8	87.1543						4.1	1822.2	3447.3	1991.7	1625.1	169.5	89.5699
	4.2	1839	2218.1	1881.4	379.1	42.4	88.8156						4.2	1725.7	4074.9	1957	2349.2	231.3	90.1541
	4.3	1883.8	2175.8	1892.8	292	9	96.9178						4.3	1875.6	3330.6	2006.2	1455	130.6	91.0241
	5.1	2027.9	2460.2	2083.4	432.3	55.5	87.1617						5.1	1107.9	2794.3	1275.9	1686.4	168	90.038
	5.2	1911.3	2131.9	1940.2	220.6	28.9	86.8994						5.2	1629.8	2778.6	1750.7	1148.8	120.9	89.476
	5.3	1871	2391.5	1930.5	520.5	59.5	88.5687						5.3	1871	2391.5	2071.7	520.5	200.7	61.4409
Young leaves	Vessel number. plant number	Weight of foil, mg	Weight of leaf+foil, mg	Dry weight+foil, mg	FW, mg	DW, mg	LRWC, %	Average LRWC, %	StDev	RSD, %	t-test	Mature leaves	Vessel number. plant number	Weight of foil, mg	Weight of leaf+foil, mg	Dry weight, mg	FW, mg	DW, mg	LRWC, %	Average LRWC, %	StDev	RSD, %	t-test
Zn	1.1	993.4	1267.9	1027.3	274.5	33.9	87.6503	84.5896	4.23961	5.01197	0.0682619	Zn	1.1	1553.4	2571.4	1659	1018	105.6	89.6267	86.8017	5.74412	6.61752	0.888067
	1.2	999.1	1594.4	1065.2	595.3	66.1	88.8964						1.2	1293.3	2512.4	1437.5	1219.1	144.2	88.1716
	1.3	1558.3	1884.1	1597.7	325.8	39.4	87.9067						1.3	1029.5	2813.4	1216	1783.9	186.5	89.5454
	7.1	1446.1	1772.5	1493.4	326.4	47.3	85.5086						7.1	1441.2	2968.8	1594.6	1527.6	153.4	89.9581
	7.2	1224.9	1823.2	1374.1	598.3	149.2	75.0627						7.2	1434.4	3979.7	1618.2	2545.3	183.8	92.7788
	7.3	1328	1603	1368.9	275	40.9	85.1273						7.3	1439.9	2619.1	1597	1179.2	157.1	86.6774
	13.1	1681.5	1939.7	1718.3	258.2	36.8	85.7475						13.1	1397	3291.1	1621.5	1894.1	224.5	88.1474
	13.2	1426.1	1809.6	1498.2	383.5	72.1	81.1995						13.2	1524.5	4815.7	2079.7	3291.2	555.2	83.1308
	13.3	1727.7	2114.6	1788.8	386.9	61.1	84.2078						13.3	1014.6	4815.7	2034.1	3801.1	1019.5	73.1788
Experiment 2
Young leaves	Vessel number. plant number	Weight of foil, mg	Weight of leaf+foil, mg	Dry weight+foil, mg	FW, mg	DW, mg	LRWC, %	Average LRWC, %	StDev	RSD, %		Mature leaves	Vessel number. plant number	Weight of foil, mg	Weight of leaf+foil, mg	Dry weight+foil, mg	FW, mg	DW, mg	LRWC, %	Average LRWC, %	StDev	RSD, %				Experiment 2
Control	6.1	1768.8	2047.8	1806.4	279	37.6	86.5233	86.3098	1.43474	1.66232		Control	6.1	1815.7	3736.9	2000.7	1921.2	185	90.3706	85.3969	8.78192	10.2836
	6.2	1831.3	2262.8	1877.9	431.5	46.6	89.2005						6.2	1802.6	4109.1	2666.8	2306.5	864.2	62.532
	6.3	1743.5	2022.8	1787.6	279.3	44.1	84.2105						6.3	1788.6	4387.3	2189.4	2598.7	400.8	84.5769
	8.1	2016.2	2358.2	2060.2	342	44	87.1345						8.1	1565	3863.6	1798.5	2298.6	233.5	89.8416
	8.2	1679.7	2047.6	1733.7	367.9	54	85.3221						8.2	1651.5	3902.5	1906.6	2251	255.1	88.6673
	8.3	1838.7	2428.2	1919	589.5	80.3	86.3783						8.3	1702.9	3507.5	1920.2	1804.6	217.3	87.9586
	14.1	1386.2	2243	1507.6	856.8	121.4	85.831						14.1	1216.2	2976.6	1409.1	1760.4	192.9	89.0423
	14.2	1209.8	1660.9	1268.4	451.1	58.6	87.0095						14.2	1036.6	2958.5	1235.3	1921.9	198.7	89.6613
	14.3	1348.1	2539.6	1524.7	1191.5	176.6	85.1783						14.3	1528	5476.7	2083.9	3948.7	555.9	85.9219
Young leaves	Vessel number. plant number	Weight of foil, mg	Weight of leaf+foil, mg	Dry weight+foil, mg	FW, mg	DW, mg	LRWC, %	Average LRWC, %	StDev	RSD, %	t-test	Mature leaves	Vessel number. plant number	Weight of foil, mg	Weight of leaf+foil, mg	Dry weight+foil, mg	FW, mg	DW, mg	LRWC, %	Average LRWC, %	StDev	RSD, %	t-test
Zn	9.1	1638.5	2157.5	1717.8	519	79.3	84.7206	85.8156	1.31094	1.52763	0.45666	Zn	9.1	1619.4	3902.5	1964.7	2283.1	345.3	84.8758	85.9488	2.06147	2.39849	0.856694
	9.2	1599.6	1932.1	1646	332.5	46.4	86.0451						9.2	1631.9	5597.3	2177.3	3965.4	545.4	86.246
	9.3	1621.1	1881.2	1659.8	260.1	38.7	85.1211						9.3	1646.1	3152.1	1834.4	1506	188.3	87.4967
	16.1	900.2	1271.6	943.6	371.4	43.4	88.3145						16.1	877.1	2329.7	1148.3	1452.6	271.2	81.33
	16.2	888	1100.9	918.8	212.9	30.8	85.5331						16.2	1016.9	2920.4	1274.6	1903.5	257.7	86.4618
	16.3	927.8	1282.8	983.5	355	55.7	84.3099						16.3	927.9	2607.8	1185.4	1679.9	257.5	84.6717
	18.1	928.9	1187.1	968.5	258.2	39.6	84.6631						18.1	1009	2098.7	1145.3	1089.7	136.3	87.492
	18.2	967.6	1353.1	1017.6	385.5	50	87.0298						18.2	933.4	1632.4	1019.8	699	86.4	87.6395
	18.3	953.5	1226.7	990.1	273.2	36.6	86.6032						18.3	888.8	2377.6	1077.5	1488.8	188.7	87.3254

## Sheet: Table S2(5)
	Fresh weight (FW), g
	each of the three biological replicates presented a pool of the organs from three individual plants grown in a vessel
					Root				Young leaves				Mature leaves
Plant age	Experiment 1	Roots	Young leaves	Mature leaves	Average	StDev	RSD,%	t-test	Average	StDev	RSD,%	t-test	Average	StDev	RSD,%	t-test
6-week	0 time-1	1.65	2.81	7.93	2.15333	0.436157	20.255		2.76333	0.0723418	2.61792		9.47	1.61456	17.0492
	0 time-1	2.42	2.68	11.15
	0 time-1	2.39	2.8	9.33
7-week	Control 1	3.36	2.92	21	3.83	0.491223	12.8257	as compared with 6-week plants	3.13667	0.358097	11.4165	as compared with 6-week plants	21.7933	2.64093	12.1181	as compared with 6-week plants
	Control 2	3.79	3.55	19.64				0.0115038				0.151441				0.00231892
	Control 3	4.34	2.94	24.74
7-week	Zn 300 μmol/L - 1	3.86	3.56	15.51	4.33	1.43398	33.1173	as compared with control 7-week plants	3.26667	0.605833	18.5459	as compared with control 7-week plants	17.7433	5.17502	29.166	as compared with control 7-week plants
	Zn 300 μmol/L - 2	3.19	2.57	14.06				0.598341				0.76502				0.293795
	Zn 300 μmol/L - 3	5.94	3.67	23.66				as compared with 6-week plants				as compared with 6-week plants				as compared with 6-week plants
								0.0656824				0.226248				0.0573775

## Sheet: Table S2(6)
		Dry weight (DW), g
	each of the three biological replicates presented a pool of the organs from three individual plants grown in a vessel
					Root				Young leaves				Mature leaves
Plant age	Experiment 1	Roots	Young leaves	Mature leaves	Average	StDev	RSD,%	t-test	Average	StDev	RSD,%	t-test	Average	StDev	RSD,%	t-test
6-week	0 time-1	0.08	0.23	0.53	0.106667	0.023094	21.6506		0.226667	0.0057735	2.54713		0.66	0.112694	17.0749
	0 time-2	0.12	0.22	0.73
	0 time-3	0.12	0.23	0.72
7-week	Control 1	0.14	0.3	1.42	0.18	0.0458258	25.4588	as compared with 6-week plants	0.283333	0.0208167	7.34706	as compared with 6-week plants	1.36667	0.147422	10.787	as compared with 6-week plants
	Control 2	0.17	0.29	1.2				0.0685636				0.0104697				0.00273671
	Control 3	0.23	0.26	1.48
7-week	Zn 300 μmol/L - 1	0.23	0.36	1.22	0.253333	0.0873689	34.4877	as compared with control 7-week plants	0.326667	0.085049	26.0354	as compared with control 7-week plants	1.39667	0.35019	25.0733	as compared with control 7-week plants
	Zn 300 μmol/L - 2	0.18	0.23	1.17				0.267379				0.439658				0.89783
	Zn 300 μmol/L - 3	0.35	0.39	1.8				as compared with 6-week plants				as compared with 6-week plants				as compared with 6-week plants
								0.048265				0.111976				0.0256209

## Sheet: Table S2(7)
		Zn content
	each of the three biological replicates presented a pool of the organs from three individual plants grown in a vessel
					Root				Young leaves				Mature leaves
	Experiment 1	Roots	Young leaves	Mature leaves	Average, μg/gDW	StDev	RSD,%	FC(Zn/Cont), p (t-test)	Average, μg/gDW	StDev	RSD,%	FC(Zn/Cont), p (t-test)	Average, μg/gDW	StDev	RSD,%	FC(Zn/Cont), p (t-test)
	Control 1	122	87	14	124.667	23.1157	18.542	28.3209	80.3333	9.86577	12.281	5.95851	14.3333	4.50925	31.4599	11.7209
	Control 2	103	69	10
	Control 3	149	85	19
	Zn 300 μmol/L - 1	3804	325	180	3530.67	250.189	7.08616	1.95052e-05	478.667	135.891	28.3895	0.00716151	168	34.5977	20.5939	0.00158571
	Zn 300 μmol/L - 2	3313	583	129
	Zn 300 μmol/L - 3	3475	528	195
